# Supplementary material for: Radiomics in Oncology: A 10-Year Bibliometric Analysis
Source: Front Oncol. 2021 Sep 20;11:689802. doi: 10.3389/fonc.2021.689802 (PMC8488302; doi:10.3389/fonc.2021.689802)
Supplement: Supplementary file 2 [file DataSheet_2.xlsx]

## Sheet: Sheet1
Top 100 References with the Strongest Citation Bursts
References	Year	Strength	Begin	End	2011 - 2020
Lambin P, 2012, EUR J CANCER, V48, P441, DOI	2012	92.19	2013	2017	▂▂▃▃▃▃▃▂▂▂
Kumar V, 2012, MAGN RESON IMAGING, V30, P1234, DOI	2012	74.62	2013	2017	▂▂▃▃▃▃▃▂▂▂
Chang CC, 2011, ACM T INTEL SYST TEC, V2, P0, DOI	2011	22.82	2013	2016	▂▂▃▃▃▃▂▂▂▂
Ganeshan B, 2010, CANCER IMAGING, V10, P137, DOI	2010	8.14	2013	2015	▂▂▃▃▃▂▂▂▂▂
Cook GJR, 2013, J NUCL MED, V54, P19, DOI	2013	33.05	2014	2018	▂▂▂▃▃▃▃▃▂▂
Ganeshan B, 2012, EUR RADIOL, V22, P796, DOI	2012	23.38	2014	2017	▂▂▂▃▃▃▃▂▂▂
Tixier F, 2011, J NUCL MED, V52, P369, DOI	2011	21.62	2014	2016	▂▂▂▃▃▃▂▂▂▂
Gerlinger M, 2012, NEW ENGL J MED, V366, P883, DOI	2012	18.11	2014	2017	▂▂▂▃▃▃▃▂▂▂
Vaidya M, 2012, RADIOTHER ONCOL, V102, P239, DOI	2012	15.77	2014	2017	▂▂▂▃▃▃▃▂▂▂
Jemal A, 2011, CA-CANCER J CLIN, V61, P69	2011	8.51	2014	2016	▂▂▂▃▃▃▂▂▂▂
Aerts HJWL, 2014, NAT COMMUN, V5, P0, DOI	2014	95.69	2015	2020	▂▂▂▂▃▃▃▃▃▃
Leijenaar RTH, 2013, ACTA ONCOL, V52, P1391, DOI	2013	43.5	2015	2018	▂▂▂▂▃▃▃▃▂▂
Ciresan DC, 2013, LECT NOTES COMPUT SC, V8150, P411, DOI	2013	31.94	2015	2018	▂▂▂▂▃▃▃▃▂▂
Parmar C, 2014, PLOS ONE, V9, P0, DOI	2014	30.45	2015	2018	▂▂▂▂▃▃▃▃▂▂
Clark K, 2013, J DIGIT IMAGING, V26, P1045, DOI	2013	28.38	2015	2018	▂▂▂▂▃▃▃▃▂▂
Lambin P, 2013, NAT REV CLIN ONCOL, V10, P27, DOI	2013	23.5	2015	2018	▂▂▂▂▃▃▃▃▂▂
Ganeshan B, 2013, RADIOLOGY, V266, P326, DOI	2013	23.05	2015	2018	▂▂▂▂▃▃▃▃▂▂
Parmar C, 2015, SCI REP-UK, V5, P0, DOI	2015	22.98	2015	2018	▂▂▂▂▃▃▃▃▂▂
Tixier F, 2012, J NUCL MED, V53, P693, DOI	2012	22.91	2015	2017	▂▂▂▂▃▃▃▂▂▂
Chicklore S, 2013, EUR J NUCL MED MOL I, V40, P133, DOI	2013	22.16	2015	2018	▂▂▂▂▃▃▃▃▂▂
Balagurunathan Y, 2014, TRANSL ONCOL, V7, P72, DOI	2014	21.81	2015	2018	▂▂▂▂▃▃▃▃▂▂
Gevaert O, 2012, RADIOLOGY, V264, P387, DOI	2012	20.55	2015	2017	▂▂▂▂▃▃▃▂▂▂
Coroller TP, 2015, RADIOTHER ONCOL, V114, P345, DOI	2015	20.4	2015	2018	▂▂▂▂▃▃▃▃▂▂
Bengio Y, 2013, IEEE T PATTERN ANAL, V35, P1798, DOI	2013	19.94	2015	2018	▂▂▂▂▃▃▃▃▂▂
Fried DV, 2014, INT J RADIAT ONCOL, V90, P834, DOI	2014	19.1	2015	2018	▂▂▂▂▃▃▃▃▂▂
Hatt M, 2013, EUR J NUCL MED MOL I, V40, P1662, DOI	2013	18.17	2015	2018	▂▂▂▂▃▃▃▃▂▂
Win T, 2013, CLIN CANCER RES, V19, P3591, DOI	2013	17.73	2015	2018	▂▂▂▂▃▃▃▃▂▂
Gatenby RA, 2013, RADIOLOGY, V269, P8, DOI	2013	17.73	2015	2018	▂▂▂▂▃▃▃▃▂▂
Orlhac F, 2014, J NUCL MED, V55, P414, DOI	2014	16.6	2015	2018	▂▂▂▂▃▃▃▃▂▂
Gutman DA, 2013, RADIOLOGY, V267, P560, DOI	2013	14.62	2015	2018	▂▂▂▂▃▃▃▃▂▂
Gevaert O, 2014, RADIOLOGY, V273, P168, DOI	2014	13.54	2015	2018	▂▂▂▂▃▃▃▃▂▂
Siegel R, 2014, CA-CANCER J CLIN, V64, P9	2014	13.01	2015	2018	▂▂▂▂▃▃▃▃▂▂
Tan S, 2013, INT J RADIAT ONCOL, V85, P1375, DOI	2013	11.96	2015	2018	▂▂▂▂▃▃▃▃▂▂
Hunter LA, 2013, MED PHYS, V40, P0, DOI	2013	11.52	2015	2018	▂▂▂▂▃▃▃▃▂▂
Cruz-Roa AA, 2013, LECT NOTES COMPUT SC, V8150, P403, DOI	2013	11.15	2015	2017	▂▂▂▂▃▃▃▂▂▂
Cunliffe A, 2015, INT J RADIAT ONCOL, V91, P1048, DOI	2015	10.81	2015	2017	▂▂▂▂▃▃▃▂▂▂
Alic L, 2014, PLOS ONE, V9, P0, DOI	2014	10.63	2015	2018	▂▂▂▂▃▃▃▃▂▂
Cook GJR, 2014, CLIN TRANSL IMAGING, V2, P269, DOI	2014	10.28	2015	2018	▂▂▂▂▃▃▃▃▂▂
Zinn PO, 2011, PLOS ONE, V6, P0, DOI	2011	9.87	2015	2016	▂▂▂▂▃▃▂▂▂▂
Mattonen SA, 2014, MED PHYS, V41, P0, DOI	2014	8.8	2015	2017	▂▂▂▂▃▃▃▂▂▂
Ganeshan B, 2012, CLIN RADIOL, V67, P157, DOI	2012	8.8	2015	2017	▂▂▂▂▃▃▃▂▂▂
Cheng NM, 2015, EUR J NUCL MED MOL I, V42, P419, DOI	2015	7.97	2015	2018	▂▂▂▂▃▃▃▃▂▂
Yang F, 2013, EUR J NUCL MED MOL I, V40, P716, DOI	2013	7.97	2015	2018	▂▂▂▂▃▃▃▃▂▂
Cheng NM, 2013, J NUCL MED, V54, P1703, DOI	2013	7.97	2015	2018	▂▂▂▂▃▃▃▃▂▂
Fedorov A, 2012, MAGN RESON IMAGING, V30, P1323, DOI	2012	7.63	2015	2017	▂▂▂▂▃▃▃▂▂▂
Porz N, 2014, PLOS ONE, V9, P0, DOI	2014	7.23	2015	2016	▂▂▂▂▃▃▂▂▂▂
Krizhevsky A, 2012, P1097, V0, P0, DOI	2012	30.41	2016	2017	▂▂▂▂▂▃▃▂▂▂
Srivastava N, 2014, J MACH LEARN RES, V15, P1929	2014	26.98	2016	2020	▂▂▂▂▂▃▃▃▃▃
Hatt M, 2015, J NUCL MED, V56, P38, DOI	2015	18.77	2016	2017	▂▂▂▂▂▃▃▂▂▂
Balagurunathan Y, 2014, J DIGIT IMAGING, V27, P805, DOI	2014	17.52	2016	2018	▂▂▂▂▂▃▃▃▂▂
Leijenaar RTH, 2015, SCI REP-UK, V5, P0, DOI	2015	17.38	2016	2017	▂▂▂▂▂▃▃▂▂▂
Davnall F, 2012, INSIGHTS IMAGING, V3, P573, DOI	2012	16.09	2016	2017	▂▂▂▂▂▃▃▂▂▂
Tixier F, 2014, J NUCL MED, V55, P1235, DOI	2014	15.36	2016	2018	▂▂▂▂▂▃▃▃▂▂
Nyflot MJ, 2015, J MED IMAGING, V2, P0, DOI	2015	15.2	2016	2018	▂▂▂▂▂▃▃▃▂▂
Ng F, 2013, RADIOLOGY, V266, P177, DOI	2013	12.65	2016	2018	▂▂▂▂▂▃▃▃▂▂
Leijenaar RTH, 2015, ACTA ONCOL, V54, P1423, DOI	2015	12.63	2016	2018	▂▂▂▂▂▃▃▃▂▂
Bauer S, 2013, PHYS MED BIOL, V58, P0, DOI	2013	11.29	2016	2018	▂▂▂▂▂▃▃▃▂▂
Ng F, 2013, EUR J RADIOL, V82, P342, DOI	2013	10.84	2016	2018	▂▂▂▂▂▃▃▃▂▂
Velazquez ER, 2013, SCI REP-UK, V3, P0, DOI	2013	10.84	2016	2018	▂▂▂▂▂▃▃▃▂▂
Velazquez ER, 2012, RADIOTHER ONCOL, V105, P167, DOI	2012	10.13	2016	2017	▂▂▂▂▂▃▃▂▂▂
Brooks FJ, 2014, J NUCL MED, V55, P37, DOI	2014	10.02	2016	2018	▂▂▂▂▂▃▃▃▂▂
Prasoon A, 2013, LECT NOTES COMPUT SC, V8150, P246, DOI	2013	9.94	2016	2018	▂▂▂▂▂▃▃▃▂▂
Fried DV, 2016, RADIOLOGY, V278, P214, DOI	2016	9.94	2016	2018	▂▂▂▂▂▃▃▃▂▂
Ciresan D, 2012, ADV NEURAL INFORM PR, V0, P2843, DOI	2012	9.53	2016	2017	▂▂▂▂▂▃▃▂▂▂
Yip S, 2014, PLOS ONE, V9, P0, DOI	2014	9.48	2016	2018	▂▂▂▂▂▃▃▃▂▂
Girshick R, 2014, PROC CVPR IEEE, V0, P580, DOI	2014	9.38	2016	2020	▂▂▂▂▂▃▃▃▃▃
Farabet C, 2013, IEEE T PATTERN ANAL, V35, P1915, DOI	2013	8.93	2016	2017	▂▂▂▂▂▃▃▂▂▂
Asselin MC, 2012, EUR J CANCER, V48, P447, DOI	2012	8.93	2016	2017	▂▂▂▂▂▃▃▂▂▂
Doumou G, 2015, EUR RADIOL, V25, P2805, DOI	2015	8.66	2016	2018	▂▂▂▂▂▃▃▃▂▂
Weiss GJ, 2014, PLOS ONE, V9, P0, DOI	2014	8.58	2016	2018	▂▂▂▂▂▃▃▃▂▂
Gu YH, 2013, PATTERN RECOGN, V46, P692, DOI	2013	8.13	2016	2018	▂▂▂▂▂▃▃▃▂▂
Shin HC, 2013, IEEE T PATTERN ANAL, V35, P1930, DOI	2013	8.13	2016	2018	▂▂▂▂▂▃▃▃▂▂
OConnor JPB, 2015, CLIN CANCER RES, V21, P249, DOI	2015	8.06	2016	2018	▂▂▂▂▂▃▃▃▂▂
Mu W, 2015, PHYS MED BIOL, V60, P5123, DOI	2015	7.68	2016	2018	▂▂▂▂▂▃▃▃▂▂
Sottoriva A, 2013, P NATL ACAD SCI USA, V110, P4009, DOI	2013	7.68	2016	2018	▂▂▂▂▂▃▃▃▂▂
Bundschuh RA, 2014, J NUCL MED, V55, P891, DOI	2014	7.68	2016	2018	▂▂▂▂▂▃▃▃▂▂
Grove O, 2015, PLOS ONE, V10, P0, DOI	2015	7.34	2016	2018	▂▂▂▂▂▃▃▃▂▂
Fave X, 2015, COMPUT MED IMAG GRAP, V44, P54, DOI	2015	7.31	2016	2018	▂▂▂▂▂▃▃▃▂▂
Fang YHD, 2014, BIOMED RES INT, V2014, P0, DOI	2014	7.26	2016	2017	▂▂▂▂▂▃▃▂▂▂
Jia YQ, 2014, PROCEEDINGS OF THE 2014 ACM CONFERENCE ON MULTIMEDIA (MM14), V0, P675, DOI	2014	18.18	2017	2020	▂▂▂▂▂▂▃▃▃▃
Wang HB, 2014, J MED IMAGING, V1, P0, DOI	2014	11.49	2017	2018	▂▂▂▂▂▂▃▃▂▂
Ganeshan B, 2013, CANCER IMAGING, V13, P140, DOI	2013	11.49	2017	2018	▂▂▂▂▂▂▃▃▂▂
Zeiler MD, 2014, LECT NOTES COMPUT SC, V8689, P818, DOI	2014	11.38	2017	2020	▂▂▂▂▂▂▃▃▃▃
Yosinski J, 2014, ADV NEUR IN, V27, P0	2014	10.82	2017	2020	▂▂▂▂▂▂▃▃▃▃
Pyka T, 2015, RADIAT ONCOL, V10, P0, DOI	2015	10.53	2017	2018	▂▂▂▂▂▂▃▃▂▂
Lovinfosse P, 2016, EUR J NUCL MED MOL I, V43, P1453, DOI	2016	9.09	2017	2018	▂▂▂▂▂▂▃▃▂▂
Ahmed A, 2013, J MAGN RESON IMAGING, V38, P89, DOI	2013	8.61	2017	2018	▂▂▂▂▂▂▃▃▂▂
Ohri N, 2016, J NUCL MED, V57, P842, DOI	2016	8.14	2017	2018	▂▂▂▂▂▂▃▃▂▂
Greenspan H, 2016, IEEE T MED IMAGING, V35, P1153, DOI	2016	8.06	2017	2018	▂▂▂▂▂▂▃▃▂▂
Orlhac F, 2015, PLOS ONE, V10, P0, DOI	2015	7.95	2017	2018	▂▂▂▂▂▂▃▃▂▂
Khalvati F, 2015, BMC MED IMAGING, V15, P0, DOI	2015	7.9	2017	2018	▂▂▂▂▂▂▃▃▂▂
Soussan M, 2014, PLOS ONE, V9, P0, DOI	2014	7.66	2017	2018	▂▂▂▂▂▂▃▃▂▂
Desseroit MC, 2016, EUR J NUCL MED MOL I, V43, P1477, DOI	2016	7.26	2017	2018	▂▂▂▂▂▂▃▃▂▂
Roth HR, 2016, IEEE T MED IMAGING, V35, P1170, DOI	2016	7.21	2017	2018	▂▂▂▂▂▂▃▃▂▂
Wang J, 2015, PLOS ONE, V10, P0, DOI	2015	7.09	2017	2018	▂▂▂▂▂▂▃▃▂▂
Simonyan K, 2014, 14091556 ARXIV, V0, P1, DOI	2014	32.53	2018	2020	▂▂▂▂▂▂▂▃▃▃
Kingma D P, 2014, arXiv:1412.6980, V0, P0, DOI	2014	26.24	2018	2020	▂▂▂▂▂▂▂▃▃▃
Goodfellow IJ, 2014, ADV NEUR IN, V27, P2672	2014	14.75	2018	2020	▂▂▂▂▂▂▂▃▃▃
Ypsilantis PP, 2015, PLOS ONE, V10, P0, DOI	2015	8.13	2018	2020	▂▂▂▂▂▂▂▃▃▃
Shiri I, 2017, EUR RADIOL, V27, P4498, DOI	2017	7.62	2018	2020	▂▂▂▂▂▂▂▃▃▃
